# Supplementary material for: Novel Caryophyllane-Related Sesquiterpenoids with Anti-Inflammatory Activity from Rumphella antipathes (Linnaeus, 1758)
Source: Mar Drugs. 2020 Nov 6;18(11):554. doi: 10.3390/md18110554 (PMC7694975; doi:10.3390/md18110554)
Supplement: Supplementary file 1 [file marinedrugs-18-00554-s001.zip]

Archive with 1 entries (1 files):
- marinedrugs-955994-supplementary.docx
